# Supplementary material for: Scalable Microwires through Thermal Drawing of Co-Extruded Liquid Metal and Thermoplastic Elastomer
Source: Materials (Basel). 2024 Jun 6;17(11):2770. doi: 10.3390/ma17112770 (PMC11173905; doi:10.3390/ma17112770)
Supplement: Supplementary file 1 [file materials-17-02770-s001.zip]

Archive with 1 entries (1 files):
- materials-3016908-supplementary.pdf
